# Supplementary material for: The Influence of Tacrolimus Exposure and Metabolism on the Outcomes of Kidney Transplants
Source: Biomedicines. 2024 May 18;12(5):1125. doi: 10.3390/biomedicines12051125 (PMC11117915; doi:10.3390/biomedicines12051125)
Supplement: Supplementary file 1 [file biomedicines-12-01125-s001.zip]

Archive with 1 entries (1 files):
- biomedicines-2990026-supplementary.pdf
